# Supplementary material for: A CRISPR/Cas9‐based method for targeted DNA methylation enables cancer initiation in B lymphocytes
Source: Adv Genet (Hoboken). 2021 Mar 11;2(1):e10040. doi: 10.1002/ggn2.10040 (PMC9744502; doi:10.1002/ggn2.10040)
Supplement: Supplementary file 3 — Table S1: Oligonucleotide sequences. Table S2: Primer sequences. Table S3: Primer sequences. Table S4: Primer sequences. Table S5: Primer sequences. [file GGN2-2-e10040-s003.xlsx]

## Sheet: Sheet1
Supplementary Table 1. Oligonucleotide sequences								Supplementary Table 4. Primer sequences
Oligonucleotide	Sequences (5' to 3')							Primer	Sequences (5' to 3')			Applications
Gibson insert Fw	CCGACGGCTTCGCCAACAGAGCcttcGCgGCgctgatcGCcGACGACAGCCTGACCTTTAA							SP3 sgRNA T7E1 fw	TGTGCCTGCAGCTCCCGAAA			T7E1 assay, Genomic PCR
								SP3 sgRNA T7E1 rv	TCGCTCTGCTGGCCGCTACC			T7E1 assay, Genomic PCR
Gibson insert Rev	TTAAAGGTCAGGCTGTCGTCgGCgatcagcGCcGCgaagGCTCTGTTGGCGAAGCCGTCGG							CDKN2A sgRNA3 T7E1 fw	GCAGTCCGACTCTCCAAAAG			T7E1 assay, Genomic PCR
								CDKN2A sgRNA3 T7E1 rv	GAAAGATACCGCGGTCCCTC			T7E1 assay
Gibson inverse Fw	GACGACAGCCTGACCTTTAA							CDKN2A sgRNA4 T7E1 fw	GGCTCTGGCGAGGGCTGCTT			T7E1 assay
Gibson inverse Rev	TCTGTTGGCGAAGCCGTCGG							CDKN2A sgRNA4 T7E1 rv	AGCAGCATGGAGCCTTCGGC			T7E1 assay, Genomic PCR
SP3 sgRNA1 Fw	CACCGCAGCAGCAACAGCACGGAAA							Supplementary Table 5. Primer sequences
SP3 sgRNA1 Rev	AAACTTTCCGTGCTGTTGCTGCTGC							Primer	Sequences (5' to 3')			Applications
SP3 sgRNA2 Fw	CACCGCTCTCTGAACCCGCCCATTG							SP3 sgRNA1 Off1 fw	TCGTCGGCAGCGTCCGAGCTTCACCCCAGAAGTT			Off-target analysis
SP3 sgRNA2 Rev	AAACCAATGGGCGGGTTCAGAGAGC							SP3 sgRNA1 Off1 rv	GTCTCGTGGGCTCGGGCCATCCTGGGTCACATCAA			Off-target analysis
CDKN2A sgRNA3 Fw	CACCGCCCGCGCTCCTGAAAATCAA							SP3 sgRNA1 Off2 fw	TCGTCGGCAGCGTCGCCCACAGGAAAGCAACAAG			Off-target analysis
CDKN2A sgRNA3 Rev	AAACTTGATTTTCAGGAGCGCGGGC							SP3 sgRNA1 Off2 rv	GTCTCGTGGGCTCGGTCACTCCTTGCATTGGCTGT			Off-target analysis
CDKN2A sgRNA4 Fw	CACCGCGCTCGGCGGCTGCGGAGA							SP3 sgRNA2 Off1 fw	TCGTCGGCAGCGTCAGCTTCCCATTCCCAAAGGG			Off-target analysis
CDKN2A sgRNA4 Rev	AAACTCTCCGCAGCCGCCGAGCGC							SP3 sgRNA2 Off1 rv	GTCTCGTGGGCTCGGGGTCTCTGGCTATCCGCTTC			Off-target analysis
Supplementary Table 2. Primer sequences								SP3 sgRNA2 Off2 fw	TCGTCGGCAGCGTCCCCTGAACCTGGACTTGACC			Off-target analysis
Primer	Sequences (5' to 3')			Applications				SP3 sgRNA2 Off2 rv	GTCTCGTGGGCTCGGGCCACTCATCCCCTTGTCTC			Off-target analysis
SP3 MMEJ target-MHA Fw	CAGCAGCAACAGCACGGAAACGGCAGCAGCAGCAACAGCACGG			Construction				CDKN2A sgRNA3 Off1 fw	TCGTCGGCAGCGTCGCAGACACACGTGCAAACAT			Off-target analysis
								CDKN2A sgRNA3 Off1 rv	GTCTCGTGGGCTCGGACACTGCCCTTCCAAACACA			Off-target analysis
SP3 MMEJ target-MHA Rev	CCCCAATGGGCGGGTTCAGAGAGGCTGAGTGTCCTACCCCCAA			Construction				CDKN2A sgRNA3 Off2 fw	TCGTCGGCAGCGTCCCCTCATTCACGCTGGTTCT			Off-target analysis
								CDKN2A sgRNA3 Off2 rv	GTCTCGTGGGCTCGGGGGCCAGCTGGGATGTTATT			Off-target analysis
CDKN2A MMEJ target-MHA Fw	CCCGCGCTCCTGAAAATCAAGGGAACCCCGCGCTCCTGAAAATCAAGGGTTGAGGGGGTAGGGGGA			Construction				CDKN2A sgRNA4 Off1 fw	TCGTCGGCAGCGTCACCAGCTTGTGACCAGTCTG			Off-target analysis
								CDKN2A sgRNA4 Off1 rv	GTCTCGTGGGCTCGGACTAGGGTGAGCTTCTGGGT			Off-target analysis
CDKN2A MMEJ target-MHA Rev	CCCTCTCCGCAGCCGCCGAGCGCGCTGCCTGCTCTCCCCCTCTCCGCAGCCGCCGAGCGCACGCGG			Construction				CDKN2A sgRNA4 Off2 fw	TCGTCGGCAGCGTCAAATCCCCGACCCAGGAGTA			Off-target analysis
								CDKN2A sgRNA4 Off2 rv	GTCTCGTGGGCTCGGGTCGTCCTCAAGAACAGGCA			Off-target analysis
Supplementary Table 3. Primer sequences
Primer	Sequences (5' to 3')			Applications
SP3 rt-pcr Fw	CCAGGATGTGGTAAAGTCTA			RT-PCR
SP3 rt-pcr Rev	CTCCATTGTCTCATTTCCAG			RT-PCR
GAPDH rt-pcr Fw	ACCACAGTCCATGCCATCAC			RT-PCR
GAPDH rt-pcr Rev	TCCACCACCCTGTTGCTGTA			RT-PCR
CDKN2A rt-pcr Fw	ggagggcttcctggacac			RT-PCR
CDKN2A rt-pcr Rev	atctatgcgggcatggttac			RT-PCR
